# Supplementary material for: Chronic Epinephrine-Induced Endoplasmic Reticulum and Oxidative Stress Impairs Pancreatic β-Cells Function and Fate
Source: Int J Mol Sci. 2024 Jun 27;25(13):7029. doi: 10.3390/ijms25137029 (PMC11241606; doi:10.3390/ijms25137029)
Supplement: Supplementary file 1 [file ijms-25-07029-s001.zip]

Archive with 1 entries (1 files):
- ijms-3025480-supplementary.pdf
